# Supplementary material for: Redox Potential (E0′) of the β-Chain 93Cys of HbS Measured with the Equilibrium Technique in a Heterozygous Sickle Cell Carrier Subject
Source: Molecules. 2025 Nov 10;30(22):4342. doi: 10.3390/molecules30224342 (PMC12655699; doi:10.3390/molecules30224342)
Supplement: Supplementary file 1 [file molecules-30-04342-s001.zip]

Archive with 1 entries (1 files):
- molecules-3954260-supplementary.pdf
